# Supplementary material for: Altered Functional Connectivity during Mild Transient Respiratory Impairment Induced by a Resistive Load
Source: J Clin Med. 2024 Apr 26;13(9):2556. doi: 10.3390/jcm13092556 (PMC11084533; doi:10.3390/jcm13092556)
Supplement: Supplementary file 1 [file jcm-13-02556-s001.zip]

Archive with 1 entries (1 files):
- jcm-2947402-supplementary.pdf
